# Supplementary material for: Peripheral glia and neurons jointly regulate activity-induced synaptic remodeling at the Drosophila neuromuscular junction
Source: eLife. 2025 Nov 21;14:RP104126. doi: 10.7554/eLife.104126 (PMC12638043; doi:10.7554/eLife.104126)
Supplement: Figure 1—source data 1. [file elife-104126-fig1-data1.zip]

Archive with 2 entries (1 files):
- fig 1 source data 1/
- fig 1 source data 1/Figure 1  source data 1 Fig 1A labeled.pptx
