# Supplementary material for: Peripheral glia and neurons jointly regulate activity-induced synaptic remodeling at the Drosophila neuromuscular junction
Source: eLife. 2025 Nov 21;14:RP104126. doi: 10.7554/eLife.104126 (PMC12638043; doi:10.7554/eLife.104126)
Supplement: Figure 1—source data 2. [file elife-104126-fig1-data2.zip]

Archive with 7 entries (6 files):
- Figure 1- source data 2 original blots/
- Figure 1- source data 2 original blots/Figure 1A source data 4 unlabeled b-tub.tif
- __MACOSX/Figure 1- source data 2 original blots/._Figure 1A source data 4 unlabeled b-tub.tif
- Figure 1- source data 2 original blots/Figure 1A - source data 3 unlabeled Shv.tif
- __MACOSX/Figure 1- source data 2 original blots/._Figure 1A - source data 3 unlabeled Shv.tif
- Figure 1- source data 2 original blots/Figure 1A - source data 2 unlabeled GFP.tif
- __MACOSX/Figure 1- source data 2 original blots/._Figure 1A - source data 2 unlabeled GFP.tif
