# Supplementary material for: Peripheral glia and neurons jointly regulate activity-induced synaptic remodeling at the Drosophila neuromuscular junction
Source: eLife. 2025 Nov 21;14:RP104126. doi: 10.7554/eLife.104126 (PMC12638043; doi:10.7554/eLife.104126)
Supplement: Figure 2—figure supplement 1—source data 2. [file elife-104126-fig2-figsupp1-data2.zip]

Archive with 2 entries (1 files):
- fig 2 fig suppl 1 source data 2/
- fig 2 fig suppl 1 source data 2/Figure 2 figure supplement 1  source Data 2 labeled blots.pdf
