# Supplementary material for: Peripheral glia and neurons jointly regulate activity-induced synaptic remodeling at the Drosophila neuromuscular junction
Source: eLife. 2025 Nov 21;14:RP104126. doi: 10.7554/eLife.104126 (PMC12638043; doi:10.7554/eLife.104126)
Supplement: Figure 2—figure supplement 1—source data 3. [file elife-104126-fig2-figsupp1-data3.zip]

Archive with 5 entries (4 files):
- Figure 2- figure supplement -source data 3 unlabeled blots/
- Figure 2- figure supplement -source data 3 unlabeled blots/Figure 2 - figure supplement 1-source Data 3 unlabeled complex V.tif
- __MACOSX/Figure 2- figure supplement -source data 3 unlabeled blots/._Figure 2 - figure supplement 1-source Data 3 unlabeled complex V.tif
- Figure 2- figure supplement -source data 3 unlabeled blots/Figure 2- figure supplement 1- source Data 2- unlabeled Shv.tif
- __MACOSX/Figure 2- figure supplement -source data 3 unlabeled blots/._Figure 2- figure supplement 1- source Data 2- unlabeled Shv.tif
