# Supplementary material for: Peripheral glia and neurons jointly regulate activity-induced synaptic remodeling at the Drosophila neuromuscular junction
Source: eLife. 2025 Nov 21;14:RP104126. doi: 10.7554/eLife.104126 (PMC12638043; doi:10.7554/eLife.104126)
Supplement: Figure 5—figure supplement 1—source data 2. [file elife-104126-fig5-figsupp1-data2.zip]

Archive with 5 entries (4 files):
- Figure 5 - figure supplement 1- Source data 2 original blots/
- Figure 5 - figure supplement 1- Source data 2 original blots/Figure 5- figure supplement 1- source data 2 HA unlabeled.tif
- __MACOSX/Figure 5 - figure supplement 1- Source data 2 original blots/._Figure 5- figure supplement 1- source data 2 HA unlabeled.tif
- Figure 5 - figure supplement 1- Source data 2 original blots/Figure 5- figure supplement 1- source data 3 Complex V unlabeled.tif
- __MACOSX/Figure 5 - figure supplement 1- Source data 2 original blots/._Figure 5- figure supplement 1- source data 3 Complex V unlabeled.tif
